# Supplementary material for: Scabies and Bacterial Superinfection among American Samoan Children, 2011–2012
Source: PLoS One. 2015 Oct 12;10(10):e0139336. doi: 10.1371/journal.pone.0139336 (PMC4601791; doi:10.1371/journal.pone.0139336)
Supplement: S1 Dataset — (XLSX) [file pone.0139336.s001.xlsx]

## Sheet: Original
ID	County	Race	Sex	Age_Cat	S1_yr	S1_Month	S1_Age_Year	S1_Infected	S2_Yr	S2_Month	S1_S2_Days	S2_Age_Year	S2_Infected
1	9	POLYNESIAN	M	1	2011	Sep	1	N	2011	Nov	76	1	N
2	9	POLYNESIAN	M	1	2012	Jan	3	Y	2012	Nov	302	4	Y
3	9	POLYNESIAN	F	1	2012	Dec	1	N
4	9	POLYNESIAN	M	1	2012	Nov	2	Y
5	9	POLYNESIAN	M	1	2012	Oct	3	N
6	9	POLYNESIAN	F	1	2012	Sep	0	N
7	9	POLYNESIAN	M	1	2012	Aug	3	N
8	9		M	2	2012	Jul	8	Y
9	9	POLYNESIAN	M	1	2012	May	0	N
10	9	POLYNESIAN	F	1	2012	Apr	0	Y
11	9	POLYNESIAN	M	1	2012	Apr	1	N
12	9	POLYNESIAN	M	1	2012	Mar	4	N
13	9	POLYNESIAN	F	1	2012	Jan	2	N
14	9	POLYNESIAN	M	1	2012	Jan	1	Y
15	9	POLYNESIAN	M	1	2012	Jan	0	Y
16	9	POLYNESIAN	M	1	2011	Dec	0	N
17	9	POLYNESIAN	M	1	2011	Nov	1	Y
18	9		M	1	2011	Sep	0	N
19	9	POLYNESIAN	M	2	2011	Aug	9	N
20	9	POLYNESIAN	F	1	2011	Feb	1	N
21	9	POLYNESIAN	F	1	2011	Jan	0	N
22	9	POLYNESIAN	F	1	2011	Jan	0	Y
23	9	POLYNESIAN	M	1	2011	Mar	0	Y	2011	Apr	38	0	Y
24	9	POLYNESIAN	M	1	2011	Feb	0	Y	2011	Nov	266	1	N
25	9	POLYNESIAN	F	3	2011	Nov	10	Y	2011	Nov	19	10	Y
26	9	POLYNESIAN	M	1	2011	Apr	1	Y	2012	Jan	282	1	Y
27	9	POLYNESIAN	F	1	2011	Sep	4	Y	2012	Jan	129	4	Y
28	9	POLYNESIAN	F	1	2012	Mar	0	N	2012	Mar	14	0	Y
29	9	POLYNESIAN	M	1	2012	Mar	1	Y	2012	Mar	20	1	Y
30	9	POLYNESIAN	F	1	2012	Apr	1	Y	2012	May	31	2	Y
31	9	POLYNESIAN	F	1	2012	Apr	0	Y	2012	May	19	0	Y
32	9	POLYNESIAN	F	1	2011	Aug	1	Y	2012	Jun	305	1	N
33	9	POLYNESIAN	F	2	2011	Oct	5	N	2012	Jul	277	6	Y
34	9		F	1	2012	Jun	0	N	2012	Jul	26	0	Y
35	9	POLYNESIAN	F	1	2012	Feb	1	N	2012	Sep	216	1	N
36	9	POLYNESIAN	F	1	2012	Apr	2	Y	2012	Sep	157	3	N
37	9	POLYNESIAN	M	1	2012	Jul	3	Y	2012	Nov	116	4	N
38	9		M	3	2012	Dec	10	N
39	9	POLYNESIAN	F	1	2012	Dec	1	N
40	9	POLYNESIAN	F	1	2012	Dec	0	N
41	9	POLYNESIAN	M	1	2012	Nov	0	Y
42	9	POLYNESIAN	F	2	2012	Nov	7	N
43	9	POLYNESIAN	M	1	2012	Nov	4	Y
44	9	POLYNESIAN	F	1	2012	Nov	4	Y
45	9	POLYNESIAN	F	1	2012	Nov	0	N
46	9	POLYNESIAN	M	2	2012	Nov	8	Y
47	9		M	3	2012	Nov	12	Y
48	9	POLYNESIAN	M	1	2012	Nov	1	N
49	9	POLYNESIAN	M	2	2012	Oct	5	N
50	9	POLYNESIAN	F	3	2012	Oct	13	Y
51	9	POLYNESIAN	F	2	2012	Oct	7	N
52	9	POLYNESIAN	M	1	2012	Oct	1	N
53	9	POLYNESIAN	M	1	2012	Sep	0	N
54	9	POLYNESIAN	M	1	2012	Sep	0	Y
55	9		F	2	2012	Sep	7	N
56	9	POLYNESIAN	M	1	2012	Sep	3	Y
57	9	POLYNESIAN	M	1	2012	Aug	0	Y
58	9	POLYNESIAN	F	1	2012	Aug	0	Y
59	9	POLYNESIAN	F	1	2012	Aug	0	N
60	9	POLYNESIAN	M	1	2012	Aug	3	Y
61	9	POLYNESIAN	F	1	2012	Jul	0	N
62	9	POLYNESIAN	F	1	2012	Jul	1	Y
63	9	POLYNESIAN	M	1	2012	Jul	0	N
64	9	POLYNESIAN	F	1	2012	Jul	0	Y
65	9	POLYNESIAN	M	1	2012	Jul	3	Y
66	9		M	3	2012	Jun	11	Y
67	9	POLYNESIAN	F	1	2012	Jun	1	Y
68	9		M	2	2012	Jun	5	Y
69	9	POLYNESIAN	F	1	2012	Jun	3	N
70	9	POLYNESIAN	M	1	2012	Jun	2	Y
71	9	POLYNESIAN	M	1	2012	Jun	4	Y
72	9	POLYNESIAN	M	1	2012	Jun	1	Y
73	9	POLYNESIAN	F	2	2012	Jun	9	N
74	9	POLYNESIAN	M	2	2012	Jun	5	Y
75	9		F	2	2012	May	7	Y
76	9	POLYNESIAN	F	1	2012	May	3	N
77	9	POLYNESIAN	M	2	2012	May	8	Y
78	9	POLYNESIAN	M	1	2012	May	1	N
79	9	POLYNESIAN	M	1	2012	May	0	N
80	9	POLYNESIAN	F	3	2012	Apr	13	N
81	9		M	3	2012	Apr	14	N
82	9	POLYNESIAN	M	1	2012	Apr	1	N
83	9		F	3	2012	Apr	11	N
84	9		F	2	2012	Mar	7	Y
85	9	POLYNESIAN	F	1	2012	Mar	0	N
86	9	POLYNESIAN	M	1	2012	Mar	3	Y
87	9	POLYNESIAN	M	3	2012	Mar	10	N
88	9	POLYNESIAN	M	1	2012	Feb	3	N
89	9	CHINESE/TAIWANESE	M	2	2012	Jan	6	N
90	9	POLYNESIAN	M	1	2012	Jan	0	Y
91	9		F	2	2012	Jan	8	N
92	9	POLYNESIAN	F	1	2012	Jan	0	Y
93	9	POLYNESIAN	M	1	2011	Dec	0	N
94	9	POLYNESIAN	F	2	2011	Dec	9	Y
95	9	POLYNESIAN	F	1	2011	Dec	2	Y
96	9		M	2	2011	Dec	7	N
97	9	POLYNESIAN	M	1	2011	Nov	1	N
98	9	POLYNESIAN	F	1	2011	Nov	0	Y
99	9	POLYNESIAN	M	2	2011	Nov	8	Y
100	9	POLYNESIAN	M	1	2011	Nov	3	Y
101	9		F	1	2011	Nov	3	Y
102	9	POLYNESIAN	F	1	2011	Nov	0	Y
103	9	POLYNESIAN	M	1	2011	Nov	4	Y
104	9	POLYNESIAN	M	1	2011	Nov	0	Y
105	9	POLYNESIAN	M	2	2011	Oct	6	Y
106	9		F	3	2011	Oct	11	Y
107	9		F	1	2011	Oct	2	N
108	9	POLYNESIAN	F	2	2011	Oct	5	Y
109	9		M	2	2011	Oct	8	N
110	9		F	1	2011	Oct	4	Y
111	9		M	1	2011	Oct	3	Y
112	9	POLYNESIAN	F	1	2011	Oct	1	Y
113	9		M	2	2011	Sep	6	Y
114	9	POLYNESIAN	F	1	2011	Sep	1	Y
115	9		F	2	2011	Sep	9	N
116	9	POLYNESIAN	M	1	2011	Sep	1	N
117	9	POLYNESIAN	M	3	2011	Sep	12	Y
118	9		M	3	2011	Sep	10	N
119	9	POLYNESIAN	M	1	2011	Sep	0	N
120	9	POLYNESIAN	F	1	2011	Sep	0	N
121	9	POLYNESIAN	M	3	2011	Sep	14	Y
122	9	POLYNESIAN	M	1	2011	Aug	3	Y
123	9	POLYNESIAN	F	3	2011	Aug	13	Y
124	9	POLYNESIAN	M	1	2011	Aug	2	Y
125	9		M	3	2011	Aug	11	Y
126	9	POLYNESIAN	M	3	2011	Jul	11	N
127	9	POLYNESIAN	F	1	2011	Jul	4	Y
128	9	POLYNESIAN	M	1	2011	Jul	1	N
129	9	POLYNESIAN	M	1	2011	Jun	2	Y
130	9	POLYNESIAN	M	1	2011	Jun	0	Y
131	9	POLYNESIAN	F	1	2011	Jun	0	N
132	9	POLYNESIAN	F	1	2011	May	0	N
133	9	POLYNESIAN	M	2	2011	May	7	N
134	9	POLYNESIAN	F	1	2011	May	0	N
135	9	POLYNESIAN	M	2	2011	May	5	N
136	9	POLYNESIAN	F	1	2011	Apr	1	Y
137	9	POLYNESIAN	M	1	2011	Apr	0	Y
138	9	POLYNESIAN	M	3	2011	Mar	13	Y
139	9	POLYNESIAN	F	1	2011	Mar	3	Y
140	9	POLYNESIAN	F	1	2011	Mar	0	N
141	9	POLYNESIAN	M	1	2011	Mar	1	Y
142	9	POLYNESIAN	F	1	2011	Mar	1	N
143	9	POLYNESIAN	M	1	2011	Mar	2	Y
144	9		F	2	2011	Mar	9	N
145	9		F	2	2011	Mar	8	N
146	9	POLYNESIAN	F	1	2011	Mar	3	N
147	9	POLYNESIAN	M	1	2011	Feb	0	Y
148	9		M	2	2011	Feb	6	N
149	9	POLYNESIAN	M	1	2011	Feb	1	N
150	9	POLYNESIAN	F	1	2011	Feb	0	N
151	9		M	2	2011	Feb	9	N
152	9		M	2	2011	Feb	9	Y
153	9	POLYNESIAN	M	1	2011	Feb	0	N
154	9	POLYNESIAN	M	2	2011	Jan	9	N
155	9	POLYNESIAN	F	2	2011	Jan	5	Y
156	9		M	2	2011	Jan	9	N
157	9	POLYNESIAN	M	1	2011	Feb	1	N	2011	Mar	14	1	N
158	9	POLYNESIAN	M	1	2011	Jan	1	Y	2011	Apr	95	1	Y
159	9	POLYNESIAN	F	1	2012	Apr	0	Y	2012	Apr	14	0	Y
160	9		M	1	2011	Aug	3	Y	2012	Jul	322	4	Y
161	9	POLYNESIAN	M	3	2012	Dec	11	N
162	9	POLYNESIAN	M	1	2012	Dec	4	N
163	9		M	3	2012	Sep	12	N
164	9	CAUCASIAN, POLYNESIAN	M	1	2012	Aug	4	N
165	9	POLYNESIAN	F	2	2012	Aug	5	Y
166	9	POLYNESIAN	F	1	2012	Aug	0	Y
167	9	POLYNESIAN	M	1	2012	Jul	0	N
168	9	POLYNESIAN	F	1	2012	Jul	0	N
169	9	POLYNESIAN	M	2	2012	Jun	8	Y
170	9		F	2	2012	May	6	Y
171	9	POLYNESIAN	F	1	2012	May	1	N
172	9	POLYNESIAN	F	1	2012	Mar	0	N
173	9	POLYNESIAN	M	2	2012	Mar	9	N
174	9		M	2	2012	Mar	5	Y
175	9	POLYNESIAN	F	1	2012	Feb	0	Y
176	9	POLYNESIAN	F	1	2012	Jan	2	N
177	9		M	2	2011	Dec	9	Y
178	9		M	2	2011	Dec	6	Y
179	9		M	2	2011	Nov	6	Y
180	9	POLYNESIAN	M	1	2011	Nov	2	Y
181	9		F	2	2011	Oct	9	Y
182	9	POLYNESIAN	M	2	2011	Oct	9	N
183	9		M	2	2011	Oct	5	Y
184	9	POLYNESIAN	M	1	2011	Sep	3	Y
185	9	POLYNESIAN	M	1	2011	Aug	3	Y
186	9	POLYNESIAN	M	1	2011	Aug	1	Y
187	9	POLYNESIAN	M	1	2011	Jun	3	Y
188	9	POLYNESIAN	M	1	2011	Jun	0	Y
189	9	POLYNESIAN	M	3	2011	Jun	10	Y
190	9		M	3	2011	May	10	N
191	9		M	2	2011	May	9	N
192	9	POLYNESIAN	F	1	2011	May	1	Y
193	9	POLYNESIAN	M	2	2011	May	8	Y
194	9	POLYNESIAN	M	2	2011	Apr	9	N
195	9	POLYNESIAN	F	1	2011	Apr	0	Y
196	9		F	2	2011	Mar	5	Y
197	9		F	2	2011	Mar	6	Y
198	9	POLYNESIAN	M	2	2011	Feb	7	Y
199	9	POLYNESIAN	F	1	2011	Feb	3	N
200	9	POLYNESIAN	M	1	2011	Jan	2	Y
201	9	POLYNESIAN	F	1	2012	Nov	2	Y
202	9	POLYNESIAN	M	1	2012	Sep	0	Y
203	9	POLYNESIAN	M	1	2012	Aug	2	Y
204	9	POLYNESIAN	M	1	2012	Jun	0	N
205	9	POLYNESIAN	M	1	2012	May	4	N
206	9	POLYNESIAN	M	2	2012	Apr	6	N
207	9	POLYNESIAN	M	1	2012	Feb	0	Y
208	9	POLYNESIAN	M	1	2011	Oct	0	Y
209	9		M	1	2011	Oct	4	Y
210	9		M	2	2011	Sep	5	N
211	9	POLYNESIAN	F	3	2011	Jul	12	N
212	9	POLYNESIAN	M	1	2011	Jan	4	Y	2011	Feb	43	5	Y
213	9	POLYNESIAN	F	1	2011	Mar	0	Y	2011	Dec	282	1	Y
214	9	POLYNESIAN	M	1	2011	Oct	1	Y	2012	Feb	125	2	Y
215	9		M	2	2011	Oct	5	N	2012	Jul	274	6	Y
216	9	POLYNESIAN	M	3	2012	Oct	10	N
217	9	POLYNESIAN	M	2	2012	Sep	7	Y
218	9	POLYNESIAN	M	1	2012	Aug	3	N
219	9	POLYNESIAN	F	1	2012	May	1	N
220	9	POLYNESIAN	F	1	2012	May	0	N
221	9		M	2	2012	Mar	8	Y
222	9		M	2	2011	Dec	8	Y
223	9		F	3	2011	Nov	11	Y
224	9	POLYNESIAN	M	1	2011	Nov	0	N
225	9		F	3	2011	Oct	11	N
226	9	POLYNESIAN	F	1	2011	Sep	0	N
227	9	POLYNESIAN	F	3	2011	Aug	12	N
228	9	POLYNESIAN	M	2	2011	Jun	7	Y
229	9		F	2	2011	May	5	Y
230	9	POLYNESIAN	M	1	2011	Apr	1	Y
231	9	POLYNESIAN	M	1	2011	Mar	0	Y
232	9	POLYNESIAN	M	3	2011	Feb	10	Y
233	9	POLYNESIAN	M	2	2011	Feb	9	Y
234	9		M	2	2011	Jan	7	Y
235	9	POLYNESIAN	F	1	2011	Jan	0	N	2011	Feb	18	1	N
236	9	POLYNESIAN	M	1	2011	Jul	1	Y	2011	Oct	109	1	N
237	9	POLYNESIAN	M	1	2012	Jun	0	N	2012	Aug	39	0	N
238	9		F	1	2012	Oct	0	Y
239	9	POLYNESIAN	M	1	2012	Feb	2	N
240	9	POLYNESIAN	F	1	2012	Feb	1	N
241	9	POLYNESIAN	F	2	2011	Dec	8	Y
242	9	POLYNESIAN	F	2	2011	Dec	6	Y
243	9	POLYNESIAN	M	1	2011	Sep	4	N
244	9		F	2	2011	Jun	7	N
245	9	POLYNESIAN	F	1	2011	Jun	0	N
246	9		M	3	2011	Jun	10	Y
247	9	POLYNESIAN	M	1	2011	Feb	3	Y
248	9		F	2	2011	Aug	6	Y	2011	Sep	21	6	Y
249	9	POLYNESIAN	M	1	2011	Oct	0	N	2011	Nov	25	0	Y
250	9	POLYNESIAN	M	1	2011	Nov	0	Y	2011	Nov	27	0	Y
251	9	POLYNESIAN	F	2	2012	Jan	6	N	2012	Feb	26	6	Y
252	9	POLYNESIAN	M	1	2011	Dec	1	N	2012	Mar	64	1	N
253	9	POLYNESIAN	M	1	2011	Oct	0	Y	2012	Mar	146	1	Y
254	9	POLYNESIAN	F	1	2011	Jan	0	N	2012	Apr	442	1	N
255	9	POLYNESIAN	M	1	2012	Mar	0	Y	2012	Jun	83	1	Y
256	9		F	1	2012	Jun	0	Y	2012	Jul	24	0	N
257	9	POLYNESIAN	M	1	2012	Jun	0	Y	2012	Jul	30	0	Y
258	9	POLYNESIAN	F	2	2011	Nov	6	Y	2012	Jul	260	7	N
259	9		F	2	2011	Dec	8	Y	2012	Jul	215	8	N
260	9	POLYNESIAN	M	1	2012	Jan	0	N	2012	Aug	206	1	N
261	9	POLYNESIAN	F	3	2012	Jul	11	Y	2012	Aug	60	12	Y
262	9	POLYNESIAN	F	1	2011	Oct	0	N	2012	Nov	371	1	N
263	9	POLYNESIAN	F	1	2012	May	2	N	2012	Nov	191	2	Y
264	9	POLYNESIAN	F	1	2012	May	0	N	2012	Dec	190	1	N
265	9	POLYNESIAN	M	1	2012	Dec	1	N
266	9	POLYNESIAN	F	2	2012	Dec	6	N
267	9	POLYNESIAN	F	3	2012	Nov	13	N
268	9	POLYNESIAN	F	2	2012	Nov	7	N
269	9	POLYNESIAN	F	1	2012	Oct	4	N
270	9		M	1	2012	Oct	0	N
271	9	POLYNESIAN	M	2	2012	Oct	9	Y
272	9	POLYNESIAN	F	1	2012	Sep	4	Y
273	9		F	2	2012	Sep	8	N
274	9	POLYNESIAN	F	2	2012	Aug	6	Y
275	9	POLYNESIAN	M	2	2012	Aug	5	N
276	9	POLYNESIAN	F	1	2012	Jul	4	Y
277	9		F	2	2012	Jul	7	Y
278	9		M	1	2012	Jun	0	Y
279	9	POLYNESIAN	M	1	2012	Apr	0	N
280	9	POLYNESIAN	F	1	2012	Apr	1	N
281	9	POLYNESIAN	M	1	2012	Mar	0	Y
282	9	POLYNESIAN	M	1	2012	Mar	0	Y
283	9	POLYNESIAN	M	1	2012	Feb	4	Y
284	9	POLYNESIAN	M	1	2012	Jan	0	Y
285	9	POLYNESIAN	M	2	2011	Dec	8	N
286	9	POLYNESIAN	M	3	2011	Nov	12	N
287	9	POLYNESIAN	M	2	2011	Nov	8	N
288	9	POLYNESIAN	M	1	2011	Nov	3	Y
289	9	POLYNESIAN	M	2	2011	Oct	8	Y
290	9	POLYNESIAN	F	1	2011	Oct	1	N
291	9		F	3	2011	Aug	14	N
292	9	POLYNESIAN	M	2	2011	Aug	6	N
293	9	POLYNESIAN	M	1	2011	Aug	2	N
294	9	POLYNESIAN	M	1	2011	Aug	1	Y
295	9	POLYNESIAN	F	2	2011	May	5	Y
296	9	POLYNESIAN	F	2	2011	Apr	9	Y
297	9	POLYNESIAN	M	1	2011	Feb	4	Y
298	9	POLYNESIAN	F	1	2011	Feb	1	N
299	9	POLYNESIAN	M	1	2011	Jan	1	Y
300	9		M	1	2011	Jan	4	N
301	9	POLYNESIAN	M	1	2011	Jan	0	Y
302	9		M	2	2011	Jan	5	Y
303	9	POLYNESIAN	F	1	2011	May	0	Y	2011	Jun	26	0	Y
304	9	POLYNESIAN	F	1	2011	Jun	0	Y	2011	Sep	84	0	N
305	9	POLYNESIAN	F	1	2011	Sep	1	N	2011	Nov	56	1	Y
306	9	POLYNESIAN	M	1	2012	Apr	1	Y	2012	Jun	70	1	Y
307	9	POLYNESIAN	M	1	2012	Sep	0	N	2012	Sep	17	1	Y
308	9	POLYNESIAN	M	1	2012	Nov	0	N
309	9	POLYNESIAN	M	1	2012	Oct	1	Y
310	9	POLYNESIAN	M	1	2012	Oct	1	Y
311	9	POLYNESIAN	M	1	2012	Oct	0	N
312	9	POLYNESIAN	F	2	2012	Sep	5	Y
313	9	POLYNESIAN	M	1	2012	Aug	1	Y
314	9	POLYNESIAN	M	2	2012	Aug	7	N
315	9		M	2	2012	Jul	9	N
316	9	POLYNESIAN	F	1	2012	Jun	0	N
317	9	POLYNESIAN	F	1	2012	Jun	0	N
318	9	POLYNESIAN	F	1	2012	Jun	4	N
319	9	POLYNESIAN	F	1	2012	May	0	Y
320	9	POLYNESIAN	M	1	2012	Apr	2	Y
321	9	POLYNESIAN	M	1	2012	Mar	4	N
322	9	POLYNESIAN	M	3	2012	Jan	11	Y
323	9	POLYNESIAN	F	1	2011	Dec	0	N
324	9	POLYNESIAN	M	1	2011	Dec	0	N
325	9	POLYNESIAN	M	1	2011	Nov	2	Y
326	9		F	3	2011	Nov	11	Y
327	9	POLYNESIAN	M	1	2011	Nov	1	N
328	9		M	2	2011	Oct	7	N
329	9	POLYNESIAN	M	1	2011	Sep	0	N
330	9		M	2	2011	Aug	9	Y
331	9	POLYNESIAN	F	2	2011	Aug	6	Y
332	9	POLYNESIAN	M	1	2011	Jul	2	N
333	9	POLYNESIAN	M	1	2011	Jul	0	N
334	9	POLYNESIAN	M	3	2011	Jun	14	Y
335	9	POLYNESIAN	M	1	2011	Jun	3	N
336	9		M	2	2011	Jun	5	Y
337	9		M	1	2011	May	4	Y
338	9	POLYNESIAN	M	2	2011	Apr	5	Y
339	9	POLYNESIAN	M	1	2011	Mar	1	N
340	9		M	2	2011	Feb	7	Y
341	9		F	1	2011	Jan	0	N
342	9	POLYNESIAN	F	1	2011	Jan	0	Y
343	8	POLYNESIAN	M	3	2011	Aug	13	N	2012	Jan	167	13	Y
344	8	POLYNESIAN	M	1	2012	Jan	0	N	2012	Mar	38	0	Y
345	8	POLYNESIAN	M	1	2011	Apr	0	N	2012	May	413	2	Y
346	8	POLYNESIAN	M	2	2012	Apr	7	N	2012	Aug	109	7	Y
347	8	POLYNESIAN	F	1	2012	Feb	0	N	2012	Sep	239	1	N
348	8	POLYNESIAN	M	1	2012	Nov	0	Y	2012	Nov	20	0	Y
349	8	POLYNESIAN	M	1	2012	Dec	0	Y
350	8	POLYNESIAN	M	1	2012	Sep	2	N
351	8	POLYNESIAN	F	2	2012	May	8	Y
352	8	POLYNESIAN	F	1	2012	May	1	N
353	8	POLYNESIAN	M	1	2012	Apr	1	N
354	8	POLYNESIAN	M	1	2012	Mar	0	N
355	8	POLYNESIAN	M	1	2012	Mar	1	Y
356	8	POLYNESIAN	F	1	2012	Mar	4	Y
357	8	POLYNESIAN	M	3	2012	Feb	12	N
358	8	POLYNESIAN	F	3	2012	Feb	10	Y
359	8		M	1	2011	Dec	4	N
360	8		M	2	2011	Nov	7	Y
361	8	POLYNESIAN	M	1	2011	Nov	2	Y
362	8	POLYNESIAN	M	1	2011	Aug	0	N
363	8	POLYNESIAN	F	1	2011	Jun	1	N
364	8	POLYNESIAN	M	3	2011	Jun	10	Y
365	8	POLYNESIAN	M	2	2011	Apr	5	Y
366	8	POLYNESIAN	M	1	2011	Mar	3	Y
367	8	POLYNESIAN	M	1	2011	Feb	0	Y
368	8	POLYNESIAN	F	1	2011	Jan	0	Y
369	8	POLYNESIAN	F	1	2011	Mar	2	Y	2011	Aug	167	2	N
370	8	POLYNESIAN	F	1	2012	Dec	0	N	2012	Dec	14	0	Y
371	8	POLYNESIAN	F	1	2012	Sep	3	N
372	8	POLYNESIAN	M	1	2012	Sep	1	N
373	8	POLYNESIAN	F	1	2012	Mar	0	N
374	8	POLYNESIAN	F	1	2012	Mar	0	Y
375	8	POLYNESIAN	M	1	2012	Mar	3	Y
376	8		M	2	2012	Jan	7	Y
377	8	POLYNESIAN	M	2	2012	Jan	5	N
378	8	POLYNESIAN	M	1	2012	Jan	3	Y
379	8	POLYNESIAN	M	2	2011	Sep	8	Y
380	8	POLYNESIAN	M	1	2012	Sep	4	Y
381	8		M	2	2012	Sep	9	N
382	8		M	2	2012	Sep	8	Y
383	8	POLYNESIAN	M	2	2012	Aug	6	N
384	8	POLYNESIAN	M	1	2012	Jun	1	N
385	8		F	2	2012	Apr	6	Y
386	8	POLYNESIAN	F	1	2011	Oct	0	Y
387	8	POLYNESIAN	F	1	2011	May	0	N
388	8	POLYNESIAN	M	3	2011	Feb	11	N
389	8	POLYNESIAN	M	3	2011	Jul	13	N	2011	Aug	15	13	N
390	8	POLYNESIAN	F	1	2011	Apr	2	N	2012	Dec	620	3	N
391	8	POLYNESIAN	F	3	2012	Nov	13	Y
392	8	POLYNESIAN	M	2	2012	Oct	6	Y
393	8	POLYNESIAN	M	1	2012	Aug	0	N
394	8		M	2	2012	Jul	9	Y
395	8	POLYNESIAN	M	1	2012	May	0	N
396	8	POLYNESIAN	M	1	2011	Dec	4	Y
397	8	POLYNESIAN	M	1	2011	Oct	0	Y
398	8	POLYNESIAN	M	1	2011	May	1	N
399	8	POLYNESIAN	M	1	2011	May	0	Y
400	8	POLYNESIAN	M	1	2011	Apr	0	N
401	8	FIJIAN	F	3	2011	Mar	10	N
402	8	POLYNESIAN	M	2	2011	Feb	6	N
403	7	POLYNESIAN	M	1	2011	Dec	1	N	2012	Mar	82	2	Y
404	7	POLYNESIAN	M	1	2011	Feb	0	N	2012	Apr	434	1	Y
405	7	POLYNESIAN	F	1	2012	Nov	1	N
406	7	POLYNESIAN	M	1	2012	Sep	0	N
407	7	POLYNESIAN	F	3	2012	Sep	13	N
408	7	POLYNESIAN	M	2	2012	Sep	7	Y
409	7	POLYNESIAN	F	2	2012	Jun	5	Y
410	7	POLYNESIAN	M	1	2012	Jun	1	N
411	7	POLYNESIAN	F	1	2011	Oct	1	Y
412	7	POLYNESIAN	F	1	2011	Aug	2	Y
413	7	POLYNESIAN	F	1	2011	Jul	0	Y
414	7	POLYNESIAN	M	1	2011	Jul	1	Y
415	7	POLYNESIAN	F	3	2011	Jan	10	Y
416	7	POLYNESIAN	F	1	2012	Jul	1	N
417	7	POLYNESIAN	F	1	2012	Jul	1	N
418	7	POLYNESIAN	F	2	2012	Jun	9	Y
419	7	POLYNESIAN	F	2	2012	Jun	9	N
420	7	POLYNESIAN	M	1	2012	Mar	3	Y
421	7	POLYNESIAN	M	1	2012	Jan	0	Y
422	7	POLYNESIAN	M	1	2012	Jan	0	N
423	7	POLYNESIAN	F	1	2011	Nov	4	Y
424	7	POLYNESIAN	M	2	2011	Nov	7	Y
425	7	POLYNESIAN	M	1	2011	Oct	0	Y
426	7	POLYNESIAN	M	2	2011	Oct	8	Y
427	7	POLYNESIAN	F	3	2011	Sep	11	Y
428	7	POLYNESIAN	M	3	2011	Aug	14	Y
429	7	POLYNESIAN	M	3	2011	Aug	12	Y
430	7	POLYNESIAN	F	1	2011	Jul	2	N
431	7	POLYNESIAN	M	1	2011	Jul	1	Y
432	7		F	3	2011	Jun	12	N
433	7	POLYNESIAN	M	1	2011	Mar	2	N
434	7	POLYNESIAN	F	1	2011	Mar	0	Y
435	7	POLYNESIAN	M	1	2011	Mar	0	Y
436	7	POLYNESIAN	M	1	2011	Mar	0	N
437	7	POLYNESIAN	M	3	2011	Feb	10	Y
438	7	POLYNESIAN	M	2	2011	Feb	5	N
439	7	POLYNESIAN	M	1	2011	Oct	0	Y	2011	Dec	55	0	N
440	7	POLYNESIAN	M	1	2011	Sep	1	Y	2012	May	257	1	Y
441	7	POLYNESIAN	M	1	2012	Oct	0	Y
442	7	POLYNESIAN	M	2	2012	Jun	5	Y
443	7	POLYNESIAN	M	1	2012	Mar	4	Y
444	7	POLYNESIAN	M	1	2011	Dec	0	N
445	7	POLYNESIAN	F	1	2011	Dec	1	Y
446	7		M	3	2011	Oct	12	Y
447	7	POLYNESIAN	F	2	2011	Oct	5	Y
448	7		M	2	2011	Sep	9	Y
449	7		M	2	2011	Sep	5	Y
450	7		M	3	2011	Jun	10	N
451	6	POLYNESIAN	F	2	2011	Oct	6	Y	2011	Dec	76	6	Y
452	6	POLYNESIAN	M	3	2012	Apr	11	N
453	6	POLYNESIAN	F	1	2011	Nov	0	Y
454	6		M	2	2011	Nov	5	N
455	6		M	2	2011	Sep	7	N
456	6	POLYNESIAN	F	1	2011	Apr	3	Y
457	6		M	2	2011	Mar	8	N
458	6	POLYNESIAN	F	2	2011	Dec	9	Y
459	6	POLYNESIAN	M	1	2011	Oct	0	N	2012	Apr	163	0	Y
460	6	POLYNESIAN	M	1	2012	Feb	4	N	2012	May	92	4	Y
461	6	POLYNESIAN	F	3	2012	Apr	10	N	2012	Jun	52	10	N
462	6	POLYNESIAN	M	1	2012	Aug	0	N	2012	Nov	86	0	N
463	6		F	1	2012	Jul	0	N
464	6	POLYNESIAN	M	1	2012	Apr	4	Y
465	6	POLYNESIAN	M	1	2012	Mar	0	N
466	6		M	2	2011	Feb	5	N
467	6		F	2	2011	Mar	8	Y
468	6		M	2	2012	May	9	N
469	6	POLYNESIAN	M	1	2011	Jun	3	N	2011	Jul	28	3	N
470	6	POLYNESIAN	M	1	2011	Jun	4	Y	2012	Mar	279	4	N
471	6	POLYNESIAN	F	2	2012	Apr	6	N	2012	May	20	6	Y
472	6	POLYNESIAN	F	1	2011	Jul	1	Y	2012	Jul	376	2	N
473	6	POLYNESIAN	M	1	2012	Jul	0	N	2012	Aug	37	0	Y
474	6	POLYNESIAN	M	2	2012	Aug	6	Y	2012	Oct	71	6	Y
475	6	POLYNESIAN	F	1	2012	Dec	2	Y
476	6	POLYNESIAN	M	1	2012	Dec	0	N
477	6	POLYNESIAN	F	1	2012	Dec	0	N
478	6	POLYNESIAN	F	2	2012	Nov	7	N
479	6	POLYNESIAN	F	2	2012	Nov	8	N
480	6	POLYNESIAN	F	3	2012	Nov	11	N
481	6	POLYNESIAN	M	1	2012	Nov	1	Y
482	6	POLYNESIAN	F	2	2012	Oct	8	N
483	6	POLYNESIAN	M	1	2012	Oct	0	N
484	6	POLYNESIAN	M	1	2012	Oct	0	Y
485	6	POLYNESIAN	F	3	2012	Sep	14	Y
486	6	POLYNESIAN	M	1	2012	Sep	0	N
487	6	POLYNESIAN	M	1	2012	Jul	3	N
488	6	POLYNESIAN	F	1	2012	Jul	1	N
489	6		F	2	2012	Jun	5	N
490	6	POLYNESIAN	F	1	2012	Jun	3	N
491	6	POLYNESIAN	M	1	2012	Jun	1	N
492	6	POLYNESIAN	M	1	2012	Apr	1	Y
493	6	POLYNESIAN	M	3	2012	Apr	10	N
494	6	POLYNESIAN	M	2	2012	Apr	8	N
495	6	POLYNESIAN	M	1	2012	Mar	0	N
496	6	POLYNESIAN	M	1	2012	Mar	2	N
497	6	POLYNESIAN	F	1	2012	Mar	1	N
498	6		F	3	2012	Mar	11	N
499	6	POLYNESIAN	F	2	2012	Feb	6	N
500	6		F	3	2012	Feb	14	N
501	6	POLYNESIAN	M	3	2012	Jan	13	Y
502	6	POLYNESIAN	M	1	2012	Jan	3	Y
503	6	POLYNESIAN	M	1	2011	Dec	4	Y
504	6	POLYNESIAN	F	1	2011	Nov	0	N
505	6	POLYNESIAN	F	1	2011	Nov	0	Y
506	6	POLYNESIAN	M	1	2011	Nov	1	N
507	6	POLYNESIAN	F	1	2011	Oct	4	Y
508	6	POLYNESIAN	M	1	2011	Oct	4	N
509	6		M	2	2011	Oct	8	Y
510	6	POLYNESIAN	F	2	2011	Oct	6	Y
511	6	POLYNESIAN	F	1	2011	Oct	4	N
512	6		M	1	2011	Sep	2	Y
513	6		M	2	2011	Sep	9	N
514	6		M	2	2011	Sep	7	N
515	6	POLYNESIAN	F	2	2011	Aug	6	Y
516	6	POLYNESIAN	M	2	2011	Aug	5	Y
517	6	POLYNESIAN	F	1	2011	Aug	0	N
518	6	POLYNESIAN	F	1	2011	Aug	1	N
519	6	POLYNESIAN	M	1	2011	Aug	2	N
520	6	POLYNESIAN	M	2	2011	Aug	8	N
521	6	POLYNESIAN	F	1	2011	Aug	3	Y
522	6		M	2	2011	Jul	8	N
523	6	POLYNESIAN	M	2	2011	Jul	5	Y
524	6	POLYNESIAN		1	2011	Jun	0	Y
525	6		M	2	2011	Jun	5	Y
526	6	POLYNESIAN	F	1	2011	Jun	1	Y
527	6	POLYNESIAN	F	1	2011	May	0	N
528	6	POLYNESIAN	M	1	2011	May	2	N
529	6	POLYNESIAN	F	1	2011	Apr	3	N
530	6	POLYNESIAN	M	1	2011	Apr	1	N
531	6	POLYNESIAN	M	1	2011	Mar	2	Y
532	6	POLYNESIAN	M	1	2011	Feb	1	N
533	6	POLYNESIAN	F	1	2011	Feb	0	Y
534	6	POLYNESIAN	M	1	2011	Feb	3	N
535	6	POLYNESIAN	M	1	2011	Jan	1	Y
536	6		M	3	2011	Jan	10	Y
537	6	POLYNESIAN	M	1	2011	Jan	0	N
538	6	POLYNESIAN	M	1	2011	Mar	3	Y	2011	Apr	25	3	Y
539	6	POLYNESIAN	F	1	2011	May	2	Y
540	6	POLYNESIAN	M	1	2011	Feb	4	Y
541	6		M	2	2011	Sep	8	Y	2011	Nov	44	8	N
542	6	POLYNESIAN	M	1	2011	Feb	0	Y	2011	Mar	26	1	N
543	6	POLYNESIAN	F	1	2011	Jul	1	Y	2011	Aug	28	1	Y
544	6	POLYNESIAN	M	1	2012	Feb	0	N	2012	Dec	319	1	Y
545	6	POLYNESIAN	F	1	2012	Nov	2	Y
546	6	POLYNESIAN	M	1	2012	Oct	0	N
547	6	POLYNESIAN	M	1	2012	Jun	0	N
548	6	POLYNESIAN	M	3	2012	Mar	10	N
549	6	POLYNESIAN	M	1	2012	Jan	0	Y
550	6	POLYNESIAN	F	1	2012	Jan	3	Y
551	6	POLYNESIAN	M	2	2011	Oct	8	Y
552	6		F	2	2011	Jul	7	Y
553	6	POLYNESIAN	M	2	2011	Jul	5	Y
554	6	POLYNESIAN	F	1	2011	Jul	1	Y
555	6	POLYNESIAN	F	1	2011	Jun	1	Y
556	6	POLYNESIAN	F	1	2011	Sep	3	N	2012	Oct	392	4	N
557	6	POLYNESIAN	M	1	2012	Sep	0	Y	2012	Oct	41	1	N
558	6	POLYNESIAN	F	1	2012	Oct	1	Y
559	6	POLYNESIAN	F	1	2012	Jan	0	Y
560	6	POLYNESIAN	M	1	2011	Oct	3	Y
561	6		F	3	2011	Jul	11	N
562	6	POLYNESIAN	M	1	2012	Nov	1	Y
563	6		F	3	2012	Feb	10	Y
564	6		F	3	2012	Aug	10	N
565	5	POLYNESIAN	M	1	2011	Jan	3	Y	2012	Mar	452	4	Y
566	5	POLYNESIAN	F	2	2012	Oct	6	Y
567	5	POLYNESIAN	F	1	2012	Apr	4	N
568	5		F	2	2012	Mar	8	Y
569	5		F	2	2011	Aug	5	Y
570	5	POLYNESIAN	F	1	2011	Aug	1	Y
571	5	POLYNESIAN	M	1	2011	Jul	1	Y
572	5	POLYNESIAN	F	1	2011	May	0	Y
573	5	POLYNESIAN	F	1	2011	Mar	2	Y
574	5		M	2	2011	Jan	7	Y
575	5	POLYNESIAN	M	1	2011	Aug	1	Y	2012	Jun	302	2	Y
576	5	POLYNESIAN	M	1	2012	Aug	4	Y
577	5	POLYNESIAN	M	1	2012	Aug	2	N
578	5	POLYNESIAN	F	1	2012	Aug	0	N
579	5	CAUCASIAN	M	2	2012	Jul	7	Y
580	5	POLYNESIAN	F	1	2012	May	0	Y
581	5		M	2	2011	Aug	6	Y
582	5	POLYNESIAN	F	1	2011	Apr	0	N
583	5	POLYNESIAN	F	1	2012	Dec	2	Y
584	5	POLYNESIAN	M	1	2012	Oct	4	N
585	5	POLYNESIAN	M	3	2012	Mar	12	Y
586	5	POLYNESIAN	M	1	2011	Nov	4	Y	2011	Dec	42	4	Y
587	5	POLYNESIAN	M	1	2011	Jul	0	Y	2012	Mar	245	0	Y
588	5	POLYNESIAN	F	1	2012	Dec	1	Y
589	5		M	2	2012	Dec	9	N
590	5	POLYNESIAN	F	1	2012	Dec	0	N
591	5	POLYNESIAN	M	1	2012	Oct	2	Y
592	5		M	2	2012	Mar	9	Y
593	5	POLYNESIAN	M	3	2012	Mar	13	N
594	5	POLYNESIAN	M	2	2012	Jan	5	Y
595	5	POLYNESIAN	F	2	2011	Nov	6	Y
596	5	POLYNESIAN	F	2	2011	Oct	8	N
597	5	POLYNESIAN	M	1	2011	Apr	1	Y
598	5	POLYNESIAN	F	1	2011	Jan	1	Y	2011	Feb	26	1	Y
599	5	POLYNESIAN	F	1	2011	Jun	0	Y	2011	Aug	74	0	Y
600	5		M	2	2012	Jun	7	Y
601	5	POLYNESIAN	F	1	2012	Mar	2	N
602	5	POLYNESIAN	M	1	2011	Oct	1	Y
603	5	POLYNESIAN	F	3	2011	May	13	N
604	5	POLYNESIAN	M	1	2011	Apr	0	Y
605	5		F	1	2011	Mar	4	N
606	4	POLYNESIAN	F	2	2011	Nov	8	N
607	4	POLYNESIAN	F	1	2011	Aug	0	Y
608	4		M	3	2011	Jan	13	N
609	4	POLYNESIAN	F	1	2011	Feb	0	Y	2012	Jun	478	2	N
610	4		F	2	2012	Oct	7	N
611	4	POLYNESIAN	M	1	2012	Jul	0	Y
612	4	POLYNESIAN	F	1	2012	Jun	3	Y
613	4	POLYNESIAN	F	1	2012	Jun	1	N
614	4	POLYNESIAN	M	1	2012	Feb	1	Y
615	4	POLYNESIAN	F	1	2012	Jan	0	Y
616	4	POLYNESIAN	M	1	2011	Sep	3	Y
617	4	POLYNESIAN	M	1	2011	Aug	1	Y
618	4	POLYNESIAN	M	1	2011	Jul	2	Y
619	4	POLYNESIAN	M	1	2011	Jun	0	N
620	4	POLYNESIAN	F	1	2011	Jan	0	Y
621	4	POLYNESIAN	M	1	2012	Apr	3	Y
622	4	POLYNESIAN	F	1	2011	Aug	3	Y
623	4	POLYNESIAN	F	1	2011	Jul	0	Y
624	4	POLYNESIAN	F	2	2011	Dec	7	N	2012	Mar	94	8	Y
625	4	POLYNESIAN	M	1	2011	May	3	Y	2012	Mar	301	4	Y
626	4	POLYNESIAN	F	1	2011	Dec	1	N	2012	May	154	1	N
627	4	POLYNESIAN	M	1	2012	Aug	0	N	2012	Sep	42	0	Y
628	4	POLYNESIAN	M	1	2012	Dec	0	N
629	4	POLYNESIAN	M	3	2012	Sep	12	Y
630	4	POLYNESIAN	F	1	2012	Sep	0	N
631	4	POLYNESIAN	M	2	2012	Aug	5	N
632	4	POLYNESIAN	F	1	2012	Aug	0	N
633	4	POLYNESIAN	F	1	2012	Jul	1	N
634	4		M	2	2012	Jul	5	Y
635	4	POLYNESIAN	F	1	2012	May	3	N
636	4	POLYNESIAN	M	2	2012	May	9	N
637	4	POLYNESIAN	M	3	2012	Apr	10	Y
638	4		F	2	2012	Feb	5	Y
639	4	POLYNESIAN	F	2	2011	Dec	6	Y
640	4	POLYNESIAN	F	2	2011	Dec	5	Y
641	4		M	2	2011	Nov	9	N
642	4		M	2	2011	Nov	8	N
643	4	POLYNESIAN	M	1	2011	Oct	1	N
644	4	POLYNESIAN	M	1	2011	Sep	0	Y
645	4	POLYNESIAN	F	2	2011	Sep	7	Y
646	4	POLYNESIAN	M	1	2011	Sep	0	N
647	4	POLYNESIAN	F	1	2011	Aug	0	N
648	4		M	3	2011	Aug	10	Y
649	4		M	2	2011	Jul	5	Y
650	4		F	3	2011	Jun	10	N
651	4		F	2	2011	Jun	7	Y
652	4	POLYNESIAN	M	1	2011	Mar	2	Y
653	4	POLYNESIAN	F	1	2011	Mar	0	Y
654	4		M	3	2012	Sep	13	Y
655	4	POLYNESIAN	M	1	2011	Nov	0	N
656	4	POLYNESIAN	M	1	2011	Jun	1	N
657	4	POLYNESIAN	F	1	2011	Jan	1	N
658	4	POLYNESIAN	M	1	2012	Dec	0	N
659	4	POLYNESIAN	M	1	2012	Aug	4	N
660	4	POLYNESIAN	M	1	2012	Apr	1	Y
661	4	POLYNESIAN	M	1	2012	Feb	1	Y
662	4		M	2	2012	Dec	9	Y
663	4	POLYNESIAN	F	2	2012	Nov	6	Y
664	4	POLYNESIAN	M	1	2012	Jun	2	Y
665	4	POLYNESIAN	F	3	2011	Dec	14	N
666	4		F	2	2011	Aug	6	Y
667	4	POLYNESIAN	M	1	2011	Jul	0	Y
668	4	POLYNESIAN	F	3	2011	Feb	14	Y
669	3	POLYNESIAN	F	2	2011	Jul	7	Y	2011	Sep	74	7	Y
670	3		F	2	2011	Sep	6	N	2012	Feb	153	7	Y
671	3	POLYNESIAN	M	1	2011	Jan	0	N
672	3	POLYNESIAN	M	1	2012	Aug	1	N
673	3		M	2	2011	Sep	6	N
674	3	POLYNESIAN	M	3	2011	Sep	14	Y
675	3	POLYNESIAN	M	1	2011	Apr	0	N
676	3	POLYNESIAN	M	1	2012	Oct	0	N	2012	Dec	59	0	N
677	3	POLYNESIAN	F	1	2011	Oct	0	Y
678	3		M	2	2012	Aug	8	Y
679	3		F	2	2012	Jul	9	N
680	3	POLYNESIAN	F	1	2012	May	3	Y
681	3	POLYNESIAN	M	1	2012	Apr	3	Y
682	3	POLYNESIAN	F	1	2012	Jan	0	Y
683	3	POLYNESIAN	M	1	2011	Feb	0	N
684	3	POLYNESIAN	F	1	2011	Sep	3	Y	2012	Mar	166	3	N
685	3	POLYNESIAN	F	1	2012	May	0	Y
686	3		M	2	2012	Jan	5	N
687	3	POLYNESIAN	F	1	2011	Dec	2	Y
688	3		F	2	2011	Feb	8	N
689	3	POLYNESIAN	M	1	2011	Jan	2	Y
690	2	POLYNESIAN	M	1	2011	Jul	0	Y	2011	Nov	126	0	Y
691	2	POLYNESIAN	M	1	2012	Sep	1	Y	2012	Oct	30	1	Y
692	2	POLYNESIAN	M	1	2012	Nov	2	N
693	2	POLYNESIAN	F	2	2012	Oct	7	N
694	2	POLYNESIAN	F	2	2012	Oct	6	Y
695	2	POLYNESIAN	F	1	2012	Aug	0	N
696	2	POLYNESIAN	F	1	2012	Aug	0	N
697	2	POLYNESIAN	F	3	2012	Jul	10	N
698	2		M	2	2012	Jul	6	N
699	2	POLYNESIAN	M	1	2012	Jul	4	N
700	2		F	2	2011	Dec	6	N
701	2		M	2	2011	Nov	5	Y
702	2	POLYNESIAN	F	1	2011	Oct	0	N
703	2		M	2	2011	Aug	9	N
704	2	POLYNESIAN	M	2	2011	Jun	7	Y
705	2	POLYNESIAN	M	3	2011	May	14	Y
706	2		F	2	2011	May	6	Y
707	2	POLYNESIAN	M	2	2011	Apr	6	N
708	2	POLYNESIAN	M	1	2011	Feb	1	N
709	2		M	2	2011	Oct	5	Y	2011	Nov	36	5	Y
710	2		M	3	2012	Jul	10	Y
711	2		M	3	2012	May	10	N
712	2	POLYNESIAN	M	1	2011	Mar	0	Y
713	2	POLYNESIAN	F	1	2011	Feb	0	Y	2011	Mar	30	0	Y
714	2	POLYNESIAN	F	1	2011	Feb	0	N	2011	Mar	37	0	Y
715	2	POLYNESIAN	M	1	2011	Feb	0	Y	2011	May	105	1	N
716	2	POLYNESIAN	F	1	2011	May	1	Y	2011	Aug	84	1	Y
717	2	POLYNESIAN	F	1	2011	Feb	0	Y	2011	Aug	183	0	Y
718	2	POLYNESIAN	F	1	2011	Jun	2	Y	2011	Sep	85	2	Y
719	2	POLYNESIAN	M	1	2011	May	0	Y	2011	Sep	119	0	Y
720	2	POLYNESIAN	F	1	2011	Mar	0	N	2011	Sep	199	0	N
721	2	POLYNESIAN	M	1	2011	Jul	1	Y	2011	Sep	72	1	N
722	2		F	2	2011	Apr	5	Y	2011	Oct	186	5	Y
723	2	POLYNESIAN	F	1	2011	Nov	0	N	2012	Feb	80	0	Y
724	2		F	1	2011	Oct	2	N	2012	Apr	178	3	Y
725	2	POLYNESIAN	M	1	2011	Oct	0	Y	2012	May	211	1	N
726	2	POLYNESIAN	M	1	2011	Nov	0	N	2012	May	185	0	N
727	2	POLYNESIAN	M	1	2011	Nov	0	N	2012	Jun	206	1	Y
728	2	POLYNESIAN	M	1	2012	Oct	0	N	2012	Nov	28	0	Y
729	2	POLYNESIAN	M	1	2012	Dec	1	Y
730	2	POLYNESIAN	F	2	2012	Dec	8	N
731	2	POLYNESIAN	F	1	2012	Dec	4	N
732	2	POLYNESIAN	F	3	2012	Dec	14	N
733	2	POLYNESIAN	M	2	2012	Dec	9	Y
734	2		M	2	2012	Dec	6	Y
735	2	POLYNESIAN	M	1	2012	Dec	0	Y
736	2		F	3	2012	Nov	10	N
737	2	POLYNESIAN	M	1	2012	Nov	1	N
738	2	POLYNESIAN	F	1	2012	Nov	1	N
739	2	POLYNESIAN	F	1	2012	Nov	0	N
740	2	POLYNESIAN	M	1	2012	Oct	0	N
741	2	POLYNESIAN	M	1	2012	Oct	2	N
742	2	POLYNESIAN	M	1	2012	Oct	0	Y
743	2	POLYNESIAN	F	1	2012	Sep	0	N
744	2		F	3	2012	Aug	12	Y
745	2	POLYNESIAN	F	1	2012	Aug	0	Y
746	2	POLYNESIAN	M	2	2012	Jul	6	Y
747	2	POLYNESIAN	M	2	2012	Jul	9	N
748	2	POLYNESIAN	M	1	2012	Jul	1	N
749	2	POLYNESIAN	F	1	2012	Jul	1	N
750	2		M	3	2012	Jul	13	Y
751	2		M	3	2012	Jul	10	N
752	2	POLYNESIAN	M	1	2012	Jul	1	N
753	2	POLYNESIAN	M	1	2012	Jun	0	Y
754	2	POLYNESIAN	F	1	2012	May	0	N
755	2	POLYNESIAN	M	1	2012	May	0	N
756	2	POLYNESIAN	M	1	2012	May	0	N
757	2	POLYNESIAN	F	1	2012	May	0	N
758	2	POLYNESIAN	M	1	2012	May	2	Y
759	2	POLYNESIAN	M	2	2012	May	5	Y
760	2	POLYNESIAN	M	1	2012	May	2	N
761	2	POLYNESIAN	M	1	2012	Apr	1	Y
762	2	POLYNESIAN	M	1	2012	Mar	4	N
763	2	POLYNESIAN	F	1	2012	Mar	1	Y
764	2	POLYNESIAN	M	1	2012	Mar	4	N
765	2	POLYNESIAN	F	2	2012	Mar	5	N
766	2		F	1	2012	Mar	2	Y
767	2	POLYNESIAN	F	1	2012	Mar	0	Y
768	2	POLYNESIAN	F	1	2012	Mar	4	Y
769	2	POLYNESIAN	M	1	2012	Feb	3	Y
770	2	POLYNESIAN	M	1	2012	Jan	3	Y
771	2	POLYNESIAN	F	2	2012	Jan	7	Y
772	2	POLYNESIAN	M	1	2011	Dec	3	Y
773	2	POLYNESIAN	M	1	2011	Nov	0	Y
774	2	POLYNESIAN	M	1	2011	Nov	0	Y
775	2		M	2	2011	Nov	7	Y
776	2	POLYNESIAN	F	2	2011	Oct	7	N
777	2		F	2	2011	Oct	5	Y
778	2		M	2	2011	Sep	8	N
779	2	Other	M	1	2011	Aug	0	N
780	2	POLYNESIAN	M	1	2011	Aug	1	Y
781	2	POLYNESIAN	M	3	2011	Aug	12	N
782	2	POLYNESIAN	F	3	2011	Aug	10	N
783	2	POLYNESIAN	M	2	2011	Aug	9	Y
784	2		M	2	2011	Jul	8	N
785	2	POLYNESIAN	F	1	2011	Jul	0	Y
786	2		F	3	2011	Jul	14	N
787	2	POLYNESIAN	M	1	2011	Jul	1	Y
788	2	POLYNESIAN	F	1	2011	Jul	0	N
789	2		M	2	2011	Jun	6	Y
790	2	POLYNESIAN	M	2	2011	Jun	9	N
791	2	POLYNESIAN	F	2	2011	May	5	Y
792	2		M	2	2011	May	6	N
793	2	POLYNESIAN	M	2	2011	May	5	Y
794	2		M	1	2011	May	0	Y
795	2	POLYNESIAN	F	2	2011	May	8	Y
796	2		M	2	2011	Apr	7	Y
797	2	POLYNESIAN	M	1	2011	Apr	2	N
798	2	POLYNESIAN	M	2	2011	Apr	9	N
799	2		F	2	2011	Mar	7	N
800	2	POLYNESIAN	M	1	2011	Mar	0	Y
801	2	POLYNESIAN	M	2	2011	Feb	9	Y
802	2	POLYNESIAN	F	2	2011	Feb	6	Y
803	2	POLYNESIAN	M	1	2011	Feb	2	Y
804	2	POLYNESIAN	M	1	2011	Feb	1	Y
805	2		M	2	2011	Jan	7	N
806	2	POLYNESIAN	F	3	2011	Jan	11	N
807	2	POLYNESIAN	F	1	2011	Jan	0	Y
808	2	POLYNESIAN	M	1	2011	Jan	1	N
809	2		F	2	2011	Jan	6	N
810	2	POLYNESIAN	M	1	2011	Jan	0	Y
811	2		F	2	2011	Jan	9	Y
812	2	POLYNESIAN	F	1	2012	Apr	4	Y
813	2	POLYNESIAN	M	2	2012	Apr	6	Y
814	2	POLYNESIAN	M	2	2012	Feb	6	Y
815	2	POLYNESIAN	M	1	2011	Oct	0	N
816	2		F	2	2011	Sep	5	N
817	2		F	2	2011	Apr	8	N
818	2	POLYNESIAN	M	1	2011	Mar	0	Y
819	2	POLYNESIAN	F	1	2011	Jan	0	N
820	2	POLYNESIAN	M	1	2012	Feb	0	N	2012	Mar	16	0	N
821	2	POLYNESIAN	M	3	2011	Sep	13	N
822	2	POLYNESIAN	M	1	2011	May	0	Y
823	2	POLYNESIAN	F	1	2011	Apr	1	N
824	2		M	3	2011	Jan	13	Y
825	2	POLYNESIAN	F	3	2011	Jan	13	Y	2011	Jan	21	13	Y
826	2	POLYNESIAN	M	1	2011	Apr	0	N	2011	Jun	69	1	Y
827	2	POLYNESIAN	F	1	2011	Jul	1	Y	2011	Aug	49	1	Y
828	2		M	3	2011	Oct	13	N	2011	Nov	20	13	N
829	2	POLYNESIAN	F	1	2011	Sep	0	Y	2011	Nov	67	1	Y
830	2	POLYNESIAN	F	1	2011	Feb	3	Y	2012	Jan	341	3	Y
831	2	POLYNESIAN	M	1	2012	Apr	0	Y	2012	May	44	0	N
832	2	POLYNESIAN	M	1	2012	May	0	Y	2012	Jul	51	0	N
833	2	POLYNESIAN	M	1	2012	Dec	0	N
834	2		M	1	2012	Dec	1	Y
835	2	POLYNESIAN	F	1	2012	Nov	3	N
836	2	POLYNESIAN	F	1	2012	Oct	4	Y
837	2		M	3	2012	Aug	10	Y
838	2	POLYNESIAN	F	1	2012	Jun	0	N
839	2		F	3	2012	Jun	11	N
840	2	POLYNESIAN	M	1	2012	Jun	0	N
841	2		M	2	2012	May	8	Y
842	2		F	3	2012	May	12	N
843	2		F	2	2012	Apr	6	N
844	2	POLYNESIAN	M	1	2012	Apr	4	N
845	2	POLYNESIAN	M	1	2012	Mar	0	N
846	2	POLYNESIAN	F	1	2012	Mar	4	N
847	2	POLYNESIAN	F	1	2012	Feb	3	Y
848	2	POLYNESIAN	F	1	2012	Jan	0	Y
849	2	POLYNESIAN	M	1	2011	Dec	1	N
850	2	POLYNESIAN	M	1	2011	Dec	0	N
851	2	POLYNESIAN	F	2	2011	Sep	5	N
852	2		M	2	2011	Aug	7	Y
853	2		M	2	2011	Aug	8	Y
854	2	POLYNESIAN	F	1	2011	Jul	2	N
855	2		M	2	2011	Jul	7	N
856	2		F	2	2011	Jun	7	Y
857	2	POLYNESIAN	F	2	2011	May	7	Y
858	2	POLYNESIAN	F	3	2011	Apr	12	Y
859	2		M	2	2011	Apr	7	N
860	2		F	2	2011	Apr	5	N
861	2	POLYNESIAN	M	1	2011	Jan	1	N
862	2	POLYNESIAN	M	1	2011	Jan	3	Y
863	2	POLYNESIAN	F	1	2011	Jan	0	N
864	2	POLYNESIAN	F	1	2011	Jan	0	Y
865	2	POLYNESIAN	F	1	2011	Jun	0	N	2011	Jul	54	0	Y
866	2	POLYNESIAN	F	1	2011	Feb	0	Y	2011	Sep	218	0	N
867	2	POLYNESIAN	M	1	2011	Sep	0	N	2012	Mar	177	1	Y
868	2	POLYNESIAN	M	1	2012	Jun	0	N	2012	Jun	26	0	N
869	2		M	3	2012	Dec	12	Y
870	2	POLYNESIAN	F	3	2012	Nov	14	N
871	2	POLYNESIAN	M	1	2012	Jul	2	Y
872	2	POLYNESIAN	F	1	2012	Jun	2	Y
873	2	POLYNESIAN	F	1	2012	Apr	0	Y
874	2	POLYNESIAN	F	2	2012	Apr	6	Y
875	2	POLYNESIAN	M	1	2012	Mar	0	Y
876	2		M	3	2012	Jan	10	N
877	2	POLYNESIAN	F	2	2012	Jan	6	Y
878	2	POLYNESIAN	M	2	2011	Nov	6	N
879	2	POLYNESIAN	F	1	2011	Oct	1	Y
880	2	POLYNESIAN	F	1	2011	Oct	0	Y
881	2	POLYNESIAN	M	1	2011	Aug	2	Y
882	2	POLYNESIAN	M	1	2011	Aug	1	N
883	2	POLYNESIAN	M	1	2011	Mar	0	N
884	2	POLYNESIAN	M	1	2011	Feb	1	Y
885	2	POLYNESIAN	F	2	2011	Apr	8	Y	2011	Aug	137	8	Y
886	2	POLYNESIAN	M	1	2011	Oct	0	Y	2011	Nov	32	0	Y
887	2	POLYNESIAN	M	1	2011	Nov	2	Y	2012	Jan	40	2	Y
888	2	POLYNESIAN	F	1	2011	Nov	0	Y	2012	Jan	70	0	Y
889	2	POLYNESIAN	F	1	2012	Jan	1	Y	2012	Apr	90	1	N
890	2	POLYNESIAN	F	1	2012	Feb	0	Y	2012	Jun	94	0	N
891	2	POLYNESIAN	F	1	2012	Mar	1	Y	2012	Sep	178	1	Y
892	2	POLYNESIAN	F	1	2012	Mar	3	N	2012	Nov	234	3	N
893	2	POLYNESIAN	M	1	2012	Aug	1	Y	2012	Dec	110	1	N
894	2	POLYNESIAN	F	2	2012	Dec	6	Y
895	2		M	2	2012	Nov	7	N
896	2	POLYNESIAN	M	2	2012	Oct	6	Y
897	2	POLYNESIAN	M	1	2012	Oct	1	Y
898	2		M	2	2012	Oct	8	N
899	2	POLYNESIAN	M	1	2012	Sep	3	Y
900	2	POLYNESIAN	M	3	2012	Aug	10	Y
901	2	POLYNESIAN	M	2	2012	Aug	8	N
902	2	POLYNESIAN	M	2	2012	Aug	7	N
903	2	POLYNESIAN	M	1	2012	Aug	3	Y
904	2	POLYNESIAN	F	2	2012	Jul	9	Y
905	2	POLYNESIAN	M	2	2012	Jul	7	N
906	2	POLYNESIAN	M	1	2012	Jul	0	N
907	2	POLYNESIAN	F	2	2012	Jul	7	N
908	2	POLYNESIAN	M	1	2012	Jul	0	Y
909	2	POLYNESIAN	M	1	2012	Jun	1	Y
910	2	POLYNESIAN	F	1	2012	Jun	1	N
911	2	POLYNESIAN	F	2	2012	Jun	6	N
912	2	POLYNESIAN	M	1	2012	May	3	Y
913	2	POLYNESIAN	M	1	2012	May	0	Y
914	2	POLYNESIAN	F	1	2012	Apr	3	N
915	2	POLYNESIAN	M	1	2012	Apr	4	Y
916	2		F	2	2012	Apr	9	Y
917	2	POLYNESIAN	M	2	2012	Mar	6	N
918	2	POLYNESIAN	M	2	2012	Mar	8	N
919	2	POLYNESIAN	M	1	2012	Mar	1	N
920	2	POLYNESIAN	F	3	2012	Mar	12	Y
921	2	POLYNESIAN	M	3	2012	Feb	14	N
922	2	POLYNESIAN	M	2	2012	Feb	6	Y
923	2		M	2	2012	Feb	6	N
924	2	POLYNESIAN	M	2	2012	Feb	6	Y
925	2	POLYNESIAN	M	1	2012	Jan	4	N
926	2	POLYNESIAN	M	1	2011	Dec	2	N
927	2	POLYNESIAN	F	1	2011	Dec	0	N
928	2		F	2	2011	Nov	5	N
929	2	POLYNESIAN	F	2	2011	Nov	5	Y
930	2		F	2	2011	Oct	9	Y
931	2	POLYNESIAN	M	1	2011	Oct	3	Y
932	2	FIJIAN	M	3	2011	Sep	10	N
933	2	POLYNESIAN	M	2	2011	Sep	9	N
934	2	POLYNESIAN	F	2	2011	Sep	5	N
935	2		F	1	2011	Aug	4	Y
936	2	POLYNESIAN	M	1	2011	Aug	2	N
937	2	POLYNESIAN	F	1	2011	Aug	1	N
938	2	POLYNESIAN	F	1	2011	Aug	4	N
939	2	POLYNESIAN	F	2	2011	Aug	7	Y
940	2	POLYNESIAN	M	1	2011	Jul	2	Y
941	2	POLYNESIAN	M	3	2011	Jul	13	N
942	2	POLYNESIAN	M	1	2011	Jul	4	Y
943	2	POLYNESIAN	M	3	2011	Jun	10	Y
944	2	POLYNESIAN	F	2	2011	Jun	6	Y
945	2	POLYNESIAN	M	2	2011	Jun	7	N
946	2	POLYNESIAN	M	1	2011	May	1	N
947	2	POLYNESIAN	M	1	2011	May	0	Y
948	2	POLYNESIAN	F	1	2011	May	0	N
949	2	POLYNESIAN	M	1	2011	May	0	N
950	2	POLYNESIAN	M	2	2011	May	7	N
951	2		F	3	2011	May	11	N
952	2	POLYNESIAN	M	1	2011	May	1	Y
953	2	POLYNESIAN	F	1	2011	Apr	3	N
954	2	POLYNESIAN	F	1	2011	Mar	1	Y
955	2	POLYNESIAN	F	2	2011	Mar	8	N
956	2	POLYNESIAN	F	1	2011	Feb	2	Y
957	2		F	2	2011	Feb	6	Y
958	2	POLYNESIAN	M	1	2011	Feb	4	Y
959	2	POLYNESIAN	M	1	2011	Jan	2	Y
960	2	POLYNESIAN	F	1	2011	Jan	1	Y
961	2	POLYNESIAN	M	1	2011	Nov	1	Y	2011	Dec	32	1	N
962	2	POLYNESIAN	M	1	2011	Nov	1	N	2012	Oct	340	2	N
963	2	POLYNESIAN	F	1	2012	Aug	0	N
964	2		F	2	2012	Mar	8	N
965	2	POLYNESIAN	F	1	2012	Mar	1	Y
966	2		M	2	2011	Aug	9	Y
967	2	POLYNESIAN	F	1	2011	Jul	0	Y
968	2		M	2	2011	Apr	6	Y
969	2	POLYNESIAN	M	1	2011	Oct	4	N
970	2	POLYNESIAN	M	1	2011	May	3	N
971	1	POLYNESIAN	F	1	2011	Mar	1	Y	2011	Apr	27	1	Y
972	1	POLYNESIAN	F	1	2011	Apr	0	Y	2011	Apr	14	0	N
973	1	POLYNESIAN	F	1	2011	Mar	1	Y	2011	Jul	129	1	Y
974	1	POLYNESIAN	M	1	2011	Apr	1	Y	2011	Sep	167	2	Y
975	1	POLYNESIAN	M	1	2011	Jul	0	N	2011	Oct	87	0	N
976	1	POLYNESIAN	M	1	2012	Jan	1	Y	2012	Mar	46	1	N
977	1	POLYNESIAN	F	1	2012	Feb	0	N	2012	Mar	31	0	N
978	1	POLYNESIAN	M	1	2011	Sep	1	N	2012	Apr	194	1	Y
979	1	POLYNESIAN	F	1	2012	May	0	N	2012	Jun	37	0	N
980	1	POLYNESIAN	F	1	2012	Jun	0	Y	2012	Jul	21	1	Y
981	1	POLYNESIAN	F	1	2012	Apr	0	Y	2012	Jul	108	1	Y
982	1	POLYNESIAN	F	1	2012	Jun	0	N	2012	Oct	105	0	Y
983	1	POLYNESIAN	M	1	2012	Jul	1	Y	2012	Dec	147	1	Y
984	1	POLYNESIAN	F	1	2011	Jul	2	Y	2012	Dec	548	4	Y
985	1	POLYNESIAN	M	2	2012	Dec	8	Y
986	1	POLYNESIAN	M	1	2012	Dec	0	N
987	1	POLYNESIAN	M	1	2012	Dec	1	N
988	1	POLYNESIAN	M	2	2012	Nov	5	Y
989	1	POLYNESIAN	M	1	2012	Nov	0	Y
990	1	POLYNESIAN	F	2	2012	Nov	9	N
991	1		F	2	2012	Nov	6	N
992	1		M	3	2012	Oct	14	N
993	1		F	3	2012	Oct	10	N
994	1	POLYNESIAN	M	1	2012	Oct	2	Y
995	1	POLYNESIAN	M	1	2012	Sep	3	N
996	1	POLYNESIAN	M	1	2012	Sep	2	N
997	1	POLYNESIAN	F	1	2012	Sep	1	Y
998	1	POLYNESIAN	M	1	2012	Sep	0	N
999	1	POLYNESIAN	F	1	2012	Sep	0	N
1000	1		F	3	2012	Aug	13	Y
1001	1	POLYNESIAN	M	1	2012	Aug	1	N
1002	1	POLYNESIAN	M	1	2012	Aug	4	Y
1003	1	POLYNESIAN	F	1	2012	Aug	2	Y
1004	1	POLYNESIAN	M	1	2012	Aug	0	N
1005	1	POLYNESIAN	M	1	2012	Aug	1	Y
1006	1	POLYNESIAN	M	2	2012	Jul	5	Y
1007	1	POLYNESIAN	M	1	2012	Jul	0	N
1008	1	POLYNESIAN	M	1	2012	Jul	4	Y
1009	1	POLYNESIAN	F	3	2012	Jul	12	Y
1010	1		M	3	2012	Jun	10	Y
1011	1	POLYNESIAN	M	3	2012	Jun	11	Y
1012	1	POLYNESIAN	F	1	2012	Jun	4	N
1013	1	POLYNESIAN	M	1	2012	Jun	0	N
1014	1	POLYNESIAN	M	1	2012	Jun	4	N
1015	1	POLYNESIAN	F	2	2012	Jun	8	Y
1016	1	POLYNESIAN	F	1	2012	Jun	1	Y
1017	1	POLYNESIAN	M	1	2012	Jun	0	N
1018	1	POLYNESIAN	M	1	2012	May	0	Y
1019	1		F	2	2012	May	9	N
1020	1	POLYNESIAN	M	1	2012	May	3	N
1021	1	POLYNESIAN	F	1	2012	Apr	4	Y
1022	1	POLYNESIAN	M	1	2012	Apr	1	Y
1023	1	POLYNESIAN	M	1	2012	Apr	0	Y
1024	1	POLYNESIAN	F	1	2012	Apr	4	N
1025	1	POLYNESIAN	M	1	2012	Apr	1	N
1026	1		M	3	2012	Apr	10	Y
1027	1	POLYNESIAN	F	2	2012	Apr	6	N
1028	1	POLYNESIAN	M	2	2012	Mar	5	Y
1029	1	POLYNESIAN	M	1	2012	Mar	3	Y
1030	1		F	3	2012	Feb	11	Y
1031	1	POLYNESIAN	M	1	2012	Feb	2	N
1032	1	POLYNESIAN	M	1	2012	Jan	3	Y
1033	1	POLYNESIAN	F	1	2012	Jan	0	N
1034	1	POLYNESIAN	M	2	2012	Jan	9	Y
1035	1		M	1	2012	Jan	0	Y
1036	1	POLYNESIAN	F	1	2011	Dec	1	N
1037	1	POLYNESIAN	F	1	2011	Dec	0	Y
1038	1	POLYNESIAN	M	1	2011	Nov	2	N
1039	1	POLYNESIAN	F	1	2011	Nov	4	Y
1040	1	POLYNESIAN	M	3	2011	Nov	11	Y
1041	1		F	2	2011	Nov	9	N
1042	1	POLYNESIAN	M	2	2011	Oct	8	N
1043	1	POLYNESIAN	F	1	2011	Oct	2	Y
1044	1		M	2	2011	Oct	8	N
1045	1	POLYNESIAN	M	1	2011	Oct	3	N
1046	1	POLYNESIAN	M	1	2011	Oct	1	Y
1047	1	POLYNESIAN	M	1	2011	Sep	2	Y
1048	1	POLYNESIAN	F	1	2011	Sep	2	Y
1049	1	POLYNESIAN	F	3	2011	Sep	13	N
1050	1	POLYNESIAN	M	1	2011	Sep	4	N
1051	1	POLYNESIAN	M	3	2011	Sep	10	N
1052	1	POLYNESIAN	M	1	2011	Sep	4	N
1053	1		F	2	2011	Sep	9	Y
1054	1		F	2	2011	Sep	8	Y
1055	1	POLYNESIAN	M	1	2011	Sep	2	N
1056	1	POLYNESIAN	M	1	2011	Sep	0	Y
1057	1	POLYNESIAN	M	1	2011	Aug	2	N
1058	1		M	1	2011	Aug	4	Y
1059	1	POLYNESIAN	F	1	2011	Aug	2	Y
1060	1	POLYNESIAN	M	3	2011	Aug	14	N
1061	1	POLYNESIAN	F	2	2011	Aug	6	Y
1062	1	POLYNESIAN	F	1	2011	Aug	4	N
1063	1	POLYNESIAN	M	2	2011	Jul	5	N
1064	1	POLYNESIAN	M	1	2011	Jul	3	Y
1065	1		M	2	2011	Jul	5	Y
1066	1	POLYNESIAN	F	1	2011	Jul	0	Y
1067	1	POLYNESIAN	F	1	2011	Jul	0	N
1068	1	POLYNESIAN	M	2	2011	Jul	6	N
1069	1		F	1	2011	Jul	4	N
1070	1		F	3	2011	Jun	10	Y
1071	1		F	2	2011	May	8	Y
1072	1	POLYNESIAN	F	2	2011	Apr	6	Y
1073	1		M	2	2011	Apr	8	Y
1074	1		M	3	2011	Apr	11	N
1075	1	POLYNESIAN	F	1	2011	Mar	0	N
1076	1	POLYNESIAN	M	1	2011	Mar	3	Y
1077	1		F	2	2011	Mar	8	Y
1078	1	POLYNESIAN	F	2	2011	Feb	9	N
1079	1	POLYNESIAN	M	1	2011	Feb	3	Y
1080	1	POLYNESIAN	F	1	2011	Feb	2	Y
1081	1	POLYNESIAN	M	1	2011	Feb	0	N
1082	1	POLYNESIAN	M	1	2011	Jan	2	Y
1083	1	POLYNESIAN	M	1	2011	Jan	1	N
1084	1	POLYNESIAN	M	1	2011	Jan	1	N	2011	Mar	67	1	Y
1085	1	POLYNESIAN	M	1	2012	Oct	3	Y
1086	1	POLYNESIAN	M	1	2012	Aug	0	N
1087	1	POLYNESIAN	F	1	2012	Jun	0	N
1088	1		M	1	2012	Jan	4	N
1089	1		F	1	2011	Dec	3	Y
1090	1	POLYNESIAN	M	1	2011	Aug	0	Y
1091	1	POLYNESIAN	F	1	2011	Apr	0	N
1092	1	POLYNESIAN	M	1	2011	Feb	0	Y	2011	Jun	111	1	Y
1093	1	POLYNESIAN	F	1	2011	Feb	0	Y	2012	Apr	420	1	Y
1094	1		M	1	2012	Mar	2	Y	2012	Sep	190	3	N
1095	1	POLYNESIAN	F	1	2012	Sep	1	N	2012	Oct	15	1	N
1096	1		M	1	2011	Apr	4	Y	2012	Nov	568	6	N
1097	1		F	3	2012	Nov	11	N
1098	1		F	2	2012	Nov	8	N
1099	1	POLYNESIAN	F	2	2012	Nov	6	N
1100	1	POLYNESIAN	F	1	2012	Sep	0	N
1101	1	POLYNESIAN	M	1	2012	Sep	1	N
1102	1		F	3	2012	Sep	10	Y
1103	1	POLYNESIAN	F	1	2012	Aug	3	N
1104	1	POLYNESIAN	F	1	2012	Aug	0	N
1105	1		F	2	2012	Apr	6	Y
1106	1	POLYNESIAN	F	1	2012	Apr	4	Y
1107	1	POLYNESIAN	M	1	2012	Jan	4	N
1108	1	POLYNESIAN	M	1	2012	Jan	4	Y
1109	1	POLYNESIAN	M	3	2011	Aug	13	N
1110	1	POLYNESIAN	F	2	2011	Jul	5	N
1111	1	POLYNESIAN	F	1	2011	Jul	4	N
1112	1	POLYNESIAN	M	1	2011	May	3	Y
1113	1	POLYNESIAN	M	1	2011	Mar	0	N
1114	1	POLYNESIAN	M	1	2012	Nov	2	Y
1115	1		M	3	2011	Aug	12	N
1116	1	POLYNESIAN	M	1	2011	Aug	1	N
1117	1		F	2	2011	Apr	7	Y
1118	1		M	2	2011	Apr	7	Y
1119	1	POLYNESIAN	F	3	2011	Jan	10	N
1120	10		F	2	2012	Oct	7	Y
1121	10	POLYNESIAN	F	1	2012	Jul	0	N
1122	10	POLYNESIAN	F	1	2012	Jun	3	N
1123	10	POLYNESIAN	M	1	2011	Jul	4	N
1124	10	POLYNESIAN	M	1	2011	Feb	4	Y
1125	10	POLYNESIAN	M	2	2012	Jul	9	Y
1126	10	POLYNESIAN	M	1	2012	Jan	3	N
1127			F	3	2011	Sep	13	Y	2011	Oct	31	13	Y
1128			F	2	2011	Dec	7	Y	2012	Jun	189	8	Y
1129			F	2	2012	Dec	7	N
1130			F	3	2012	Nov	14	Y
1131			F	3	2012	Jun	12	Y
1132			M	3	2011	Oct	11	Y
1133			M	3	2011	Oct	12	N
1134			F	3	2011	Sep	10	Y
1135			M	2	2011	Aug	5	Y
1136			M	3	2011	Jul	10	Y
1137			M	3	2011	Jun	13	N
1138			F	1	2011	Mar	0	N
1139			M	2	2011	Feb	9	N

## Sheet: Field definitions
Field Name	Field Definition
ID	ID assigned by access
Age Cat	Age category at first scabies diagnosis
County	County of current residence
Race	Race
Sex	Sex (M/F)
S1_yr	Year of 1st scabies diagnosis
S1_Month	Month of 1st scabies diagnosis
S1_Age_Year	Age in years of 1st scabies diagnosis
S1_Infected	1st scabies secondary infection (Y/N)
S2_Yr	Year of 2nd scabies diagnosis
S2_Month	Month of 2nd scabies infection
S1_S2_Days	Days between 1st and 2nd diagnoses
S2_Age_Year	Age in years of 2nd scabies diagnosis
S2_Infected	2nd scabies secondary infection (Y/N)
